# Supplementary material for: The Recombinant Fragment of Human κ-Casein Induces Cell Death by Targeting the Proteins of Mitochondrial Import in Breast Cancer Cells
Source: Cancers (Basel). 2020 May 31;12(6):1427. doi: 10.3390/cancers12061427 (PMC7352597; doi:10.3390/cancers12061427)
Supplement: Supplementary file 1 [file cancers-12-01427-s001.zip]

Archive with 3 entries (2 files):
- cancers-806651-v1-suppl/
- cancers-806651-v1-suppl/cancers-806651-suppl-v1-the whole western blot.pdf
- cancers-806651-v1-suppl/cancers-806651-suppl-v1.pdf
